# Supplementary material for: Molecular insights into the persistence and co-occurrence of two different carbapenem-resistant Pseudomonas aeruginosa lineages within a hospital setting
Source: Microbiol Spectr. 2025 Sep 17;13(10):e00433-25. doi: 10.1128/spectrum.00433-25 (PMC12502679; doi:10.1128/spectrum.00433-25)
Supplement: Supplemental Tables — Tables S1 to S4. [file spectrum.00433-25-s0002.xlsx]

## Sheet: Table S1
Table S1: Clinical characteristics of patients and genome sequences of CRPA isolates
Patient number	Specimen type	Sex	Age	Hospital department	Collection date	Isolate	Clade	num_seqs	sum_len	avg_len	max_len	species	ST	OL	Marker lineage	Completeness	Contamination	Strain heterogeneity	Completeness	Contamination	Coding_Density	Contig_N50	Average_Gene_Length	Genome_Size	GC_Content	Total_Coding_Sequences
1	Respiratory specimens	m	43	Department of Hematology	2022-04-04 13:37:52	ly018	2	173	6831003	39485.6	899950	paeruginosa	313	O1	o__Pseudomonadales (UID4488)	99.68	0.49	0	100	0.24	0.894	336561	318.051	6831003	0.66	6410
2	Respiratory specimens	f	96	Comprehensive Zone	2022-10-01 08:42:56	ly106	1	111	6425615	57888.4	781938	paeruginosa	649	O6	o__Pseudomonadales (UID4488)	99.68	0.11	0	100	0.06	0.897	440591	323.059	6425615	0.66	5956
3	Broncho-alveolar lavage	m	44	Cardiac Surgery Intensive Care Unit	2022-08-02 06:44:39	ly067	1	108	6801574	62977.5	900212	paeruginosa	244	O2	o__Pseudomonadales (UID4488)	99.68	0.64	16.67	100	0.65	0.893	477284	321.735	6801574	0.66	6300
4	Urine	m	62	Intensive Care Unit	2022-04-25 08:39:53	ly024	1	73	6346828	86942.8	1116716	paeruginosa	1207	O6	o__Pseudomonadales (UID4488)	99.68	0.11	0	100	0.1	0.899	554692	326.442	6346828	0.67	5831
5	Respiratory specimens	f	67	Intensive Care Unit	2022-08-02 17:57:01	ly066	1	89	6634049	74539.9	789727	paeruginosa	260	O6	o__Pseudomonadales (UID4488)	99.68	0.14	0	100	0.04	0.896	341635	326.274	6634049	0.66	6081
6	Respiratory specimens	f	93	Department of Geriatric Intensive Care Unit	2022-01-11 08:24:39	ly002	1	64	6301824	98466	918725	paeruginosa	1480	O1	o__Pseudomonadales (UID4488)	99.68	0.11	0	100	0.04	0.899	632183	325.058	6301824	0.67	5815
	Broncho-alveolar lavage	f	93	Department of Geriatric Intensive Care Unit	2022-01-21 17:37:45	ly007	1	102	6304325	61807.1	828372	paeruginosa	1480	O1	o__Pseudomonadales (UID4488)	99.68	0.11	0	100	0.03	0.898	455768	323.564	6304325	0.67	5843
7	Wound pus	f	50	Department of Burns and Wound Repair Surgery	2022-08-21 11:05:49	ly082	1	188	7025669	37370.6	573637	paeruginosa	671	O10	o__Pseudomonadales (UID4488)	99.68	0.37	25	100	0.8	0.892	303840	317.943	7025669	0.66	6578
8	Wound pus	f	40	Department of Burns and Wound Repair Surgery	2022-07-21 23:20:52	ly059	1	314	7469818	23789.2	528317	paeruginosa	292	O12	o__Pseudomonadales (UID4488)	99.68	1.84	6.67	100	0.64	0.883	180544	305.073	7469818	0.65	7221
9	Broncho-alveolar lavage	m	93	Department of Geriatric Intensive Care Unit	2023-01-16 12:39:48	ly121	1	140	6730992	48078.5	803474	paeruginosa	-	O4	o__Pseudomonadales (UID4488)	99.68	0.11	0	100	0.41	0.896	343644	321.383	6730992	0.66	6266
10	Broncho-alveolar lavage	m	58	Department of Geriatric Intensive Care Unit	2022-09-12 14:30:10	ly093	1	107	6311831	58989.1	1737890	paeruginosa	170	NT	o__Pseudomonadales (UID4488)	99.68	0.11	0	100	0.09	0.899	663067	324.618	6311831	0.66	5834
	Broncho-alveolar lavage	m	58	Department of Geriatric Intensive Care Unit	2022-09-19 13:01:00	ly099	1	118	6313115	53501	1737887	paeruginosa	170	NT	o__Pseudomonadales (UID4488)	99.68	0.11	0	100	0.09	0.899	769719	324.119	6313115	0.66	5843
11	Urine	f	12	Pediatric Intensive Care Unit	2022-03-12 21:22:11	ly014	1	79	6300377	79751.6	1336103	paeruginosa	379	O6	o__Pseudomonadales (UID4488)	99.68	0.22	0	100	0.06	0.898	786747	324.897	6300377	0.66	5811
12	Respiratory specimens	f	70	Department of Burns and Wound Repair Surgery	2022-03-31 15:56:04	ly017	1	179	7048777	39378.6	548811	paeruginosa	606	O13	o__Pseudomonadales (UID4488)	99.68	0.45	0	100	0.18	0.891	237240	321.228	7048777	0.66	6523
13	Broncho-alveolar lavage	f	80	Intensive Care Unit	2022-06-07 14:01:34	ly034	1	152	6928454	45581.9	546801	paeruginosa	217	O3	o__Pseudomonadales (UID4488)	99.68	0.57	0	100	0.59	0.895	354992	318.89	6928454	0.66	6489
14	Respiratory specimens	m	37	Intensive Care Unit	2022-04-16 14:21:47	ly021	2	116	6552725	56489	850501	paeruginosa	253	O10	o__Pseudomonadales (UID4488)	99.35	0.11	0	100	0.13	0.894	377611	326.35	6552725	0.66	5991
	Respiratory specimens	m	37	Intensive Care Unit	2022-05-07 08:27:51	ly028	2	115	6595850	57355.2	662733	paeruginosa	253	O10	o__Pseudomonadales (UID4488)	99.35	0.11	0	100	0.12	0.894	360074	325.493	6595850	0.66	6047
15	Respiratory specimens	m	69	Cardiac Intensive Care Unit	2023-05-12 12:22:14	ly144	1	155	7039025	45413.1	848708	paeruginosa	-	O4	o__Pseudomonadales (UID4488)	99.68	1.24	0	100	0.46	0.891	293952	317.428	7039025	0.66	6599
	Respiratory specimens	m	69	Cardiac Intensive Care Unit	2023-05-23 08:47:58	ly146	1	149	7039101	47242.3	848937	paeruginosa	-	O4	o__Pseudomonadales (UID4488)	99.68	1.24	0	100	0.46	0.892	320682	317.237	7039101	0.66	6605
	Urine	m	69	Cardiac Intensive Care Unit	2023-05-27 08:56:09	ly147	1	133	7038926	52924.3	806600	paeruginosa	-	O4	o__Pseudomonadales (UID4488)	99.68	1.24	0	100	0.46	0.892	320682	317.922	7038926	0.66	6590
16	Wound pus	f	67	Department of Cardiology	2022-08-19 18:21:40	ly079	2	118	6591104	55856.8	780848	paeruginosa	1971	O11	o__Pseudomonadales (UID4488)	99.68	0.43	0	100	0.32	0.897	394667	323.676	6591104	0.66	6096
	Urine	f	67	Department of Cardiology	2022-08-24 08:35:01	ly085	2	112	6591995	58857.1	781197	paeruginosa	1971	O11	o__Pseudomonadales (UID4488)	99.68	0.43	0	100	0.22	0.897	394747	324.12	6591995	0.66	6087
	Catheter	f	67	Department of Cardiology	2022-08-25 14:40:40	ly088	2	103	6590349	63984	781197	paeruginosa	1971	O11	o__Pseudomonadales (UID4488)	99.68	0.43	0	100	0.31	0.897	428630	324.403	6590349	0.66	6081
17	Respiratory specimens	m	82	Department of Geriatric Intensive Care Unit	2022-01-14 09:09:53	ly003	Others	346	7041309	20350.6	290858	paeruginosa	926	O10	o__Pseudomonadales (UID4488)	99.68	0.39	0	100	0.19	0.887	150811	315.06	7041309	0.66	6615
18	Respiratory specimens	f	88	Comprehensive Zone	2023-04-15 09:42:51	ly135	1	135	6926712	51309	780564	paeruginosa	664	O2	o__Pseudomonadales (UID4488)	99.68	0.94	0	100	0.68	0.893	403096	320.996	6926712	0.66	6436
19	Broncho-alveolar lavage	f	78	Department of Respiratory and Critical Care Medicine	2023-01-18 20:10:42	ly122	1	65	6294818	96843.4	726588	paeruginosa	274	O3	o__Pseudomonadales (UID4488)	99.68	0.14	0	100	0.12	0.898	426473	326.413	6294818	0.67	5780
20	Broncho-alveolar lavage	m	69	Intensive Care Unit	2022-07-22 18:49:30	ly058	1	99	6637991	67050.4	1268831	paeruginosa	260	O6	o__Pseudomonadales (UID4488)	99.68	0.14	0	100	0.06	0.896	476687	325.562	6637991	0.66	6099
21	Respiratory specimens	m	16	Internal Medicine Emergency	2023-01-19 08:55:15	ly123	1	93	6423625	69071.2	657956	paeruginosa	3038	O11	o__Pseudomonadales (UID4488)	99.68	0.11	0	100	0.28	0.897	270882	325.602	6423625	0.66	5904
	Broncho-alveolar lavage	m	16	Intensive Care Unit	2023-01-20 13:01:52	ly126	1	138	6460953	46818.5	737607	paeruginosa	3038	O11	o__Pseudomonadales (UID4488)	99.68	0.27	0	100	0.22	0.897	395471	324.12	6460953	0.66	5967
	Blood	m	16	Intensive Care Unit	2023-01-19 23:42:56	ly127	1	90	6435343	71503.8	1173474	paeruginosa	3038	O11	o__Pseudomonadales (UID4488)	99.68	0.11	0	100	0.28	0.897	395806	326.491	6435343	0.66	5901
22	Respiratory specimens	m	57	Cardiac Surgery Intensive Care Unit	2022-04-03 12:15:48	ly019	1	98	6393159	65236.3	770698	paeruginosa	-	O6	o__Pseudomonadales (UID4488)	99.66	0.11	0	100	0.11	0.899	512312	325.771	6393159	0.66	5889
23	Respiratory specimens	m	70	Cardiac Surgery Intensive Care Unit	2022-07-20 08:24:55	ly057	1	125	6399707	51197.7	741479	paeruginosa	261	O6	o__Pseudomonadales (UID4488)	99.68	0.11	0	100	0.06	0.898	396108	323.416	6399707	0.66	5929
24	Respiratory specimens	m	36	Department of Lymphoma	2022-02-17 10:30:48	ly010	1	94	6788516	72218.3	697489	paeruginosa	277	O2	o__Pseudomonadales (UID4488)	99.68	0.15	0	100	0.14	0.895	345169	318.331	6788516	0.66	6368
25	Broncho-alveolar lavage	m	73	Cardiac Surgery Intensive Care Unit	2022-05-11 14:56:39	ly031	1	181	6950797	38402.2	517877	paeruginosa	606	O13	o__Pseudomonadales (UID4488)	99.68	0.49	0	100	0.71	0.894	312148	318.523	6950797	0.66	6510
26	Others	f	70	Department of Burns and Wound Repair Surgery	2022-04-25 18:26:29	ly025	1	149	6336265	42525.3	705661	paeruginosa	1399	O6	o__Pseudomonadales (UID4488)	99.68	0.11	0	100	0.12	0.898	467402	322.636	6336265	0.66	5885
27	Respiratory specimens	m	68	Cardiac Surgery Intensive Care Unit	2022-09-29 09:22:47	ly105	1	165	6805095	41243	566219	paeruginosa	27	O1	o__Pseudomonadales (UID4488)	99.68	0.15	0	100	0.06	0.895	317347	318.957	6805095	0.66	6372
28	Respiratory specimens	m	53	Cardiac Intensive Care Unit	2022-08-03 08:15:20	ly065	2	537	7128525	13274.7	669051	paeruginosa	357	O11	o__Pseudomonadales (UID4488)	99.68	2.03	0	100	0.36	0.886	210560	308.75	7128525	0.66	6832
29	Broncho-alveolar lavage	m	97	Department of Geriatric Intensive Care Unit	2022-08-12 00:10:44	ly071	1	152	6437218	42350.1	522482	paeruginosa	144	O6	o__Pseudomonadales (UID4488)	99.68	0.48	83.33	100	0.66	0.9	214325	320.399	6437218	0.66	6037
30	Respiratory specimens	m	67	Intensive Care Unit	2022-07-08 13:15:14	ly051	1	135	6819517	50514.9	1058802	paeruginosa	412	O6	o__Pseudomonadales (UID4488)	99.68	0.22	50	100	0.06	0.895	288145	319.669	6819517	0.66	6375
31	Respiratory specimens	m	74	Department of Respiratory and Critical Care Medicine	2022-09-16 11:38:54	ly096	1	173	6461044	37347.1	843311	paeruginosa	1642	O4	o__Pseudomonadales (UID4488)	99.68	0.16	0	100	0.19	0.896	396602	322.478	6461044	0.66	5991
32	Broncho-alveolar lavage	m	44	Cardiac Surgery Intensive Care Unit	2022-11-17 17:48:38	ly113	1	105	6285790	59864.7	1114151	paeruginosa	-	O4	o__Pseudomonadales (UID4488)	99.68	0.11	0	100	0.2	0.899	341736	325.467	6285790	0.67	5795
33	Broncho-alveolar lavage	f	64	Department of Neurosurgery	2023-06-02 17:36:03	ly150	Others	148	6662506	45016.9	719773	paeruginosa	-	O1	o__Pseudomonadales (UID4488)	99.68	0.15	0	100	0.22	0.893	332980	320.215	6662506	0.66	6202
34	Broncho-alveolar lavage	m	72	Cardiac Surgery Intensive Care Unit	2022-03-18 11:26:54	ly015	2	182	6958408	38233	784077	paeruginosa	313	O1	o__Pseudomonadales (UID4488)	99.68	0.19	0	100	0.18	0.894	391307	316.677	6958408	0.66	6557
	Broncho-alveolar lavage	m	72	Cardiac Surgery Intensive Care Unit	2022-03-31 12:54:06	ly016	2	172	6958062	40453.8	784077	paeruginosa	313	O1	o__Pseudomonadales (UID4488)	99.68	0.19	0	100	0.14	0.894	326243	317.167	6958062	0.66	6544
35	Sterile body fluids	f	58	Department of Gynecology	2022-07-11 17:33:37	ly052	2	128	6834951	53398.1	1764097	paeruginosa	319	O11	o__Pseudomonadales (UID4488)	99.68	0.91	0	100	0.83	0.894	580617	320.45	6834951	0.66	6368
36	Blood	m	44	Cardiac Intensive Care Unit	2022-04-07 00:44:39	ly020	2	100	6763937	67639.4	934148	paeruginosa	377	O7	o__Pseudomonadales (UID4488)	99.68	0.45	0	100	0.11	0.896	412600	326.52	6763937	0.66	6195
37	Urine	f	76	Intensive Care Unit	2022-09-15 09:06:13	ly097	1	152	6777578	44589.3	662448	paeruginosa	274	O3	o__Pseudomonadales (UID4488)	99.68	1.39	6.67	100	0.15	0.892	451873	319.832	6777578	0.66	6312
38	Broncho-alveolar lavage	f	72	Intensive Care Unit	2022-08-19 17:53:34	ly080	1	93	6635469	71349.1	673615	paeruginosa	260	O6	o__Pseudomonadales (UID4488)	99.68	0.14	0	100	0.04	0.896	476687	326.187	6635469	0.66	6083
39	Respiratory specimens	m	60	Cardiac Intensive Care Unit	2022-06-17 21:28:05	ly044	2	78	6590222	84490	855259	paeruginosa	1971	O11	o__Pseudomonadales (UID4488)	99.68	0.43	0	100	0.24	0.896	428630	326.147	6590222	0.66	6045
	Others	m	60	Cardiac Intensive Care Unit	2022-06-22 21:06:03	ly049	2	71	6589252	92806.4	855259	paeruginosa	1971	O11	o__Pseudomonadales (UID4488)	99.68	0.43	0	100	0.26	0.896	436280	326.236	6589252	0.66	6043
40	Sterile body fluids	m	62	Department of Thoracic Surgery	2022-06-22 15:39:11	ly046	2	223	6769926	30358.4	691187	paeruginosa	773	O11	o__Pseudomonadales (UID4488)	99.68	0.83	0	100	0.91	0.895	268083	317.977	6769926	0.66	6363
	Broncho-alveolar lavage	m	62	Department of Thoracic Surgery	2022-06-22 14:41:24	ly047	2	101	6726961	66603.6	550305	paeruginosa	773	O11	o__Pseudomonadales (UID4488)	99.68	0.83	0	100	0.74	0.895	269439	322.866	6726961	0.66	6226
41	Respiratory specimens	m	78	Department of valvular and coronary surgery	2023-05-03 10:32:37	ly139	1	120	6546297	54552.5	663691	paeruginosa	270	O2	o__Pseudomonadales (UID4488)	99.68	0.46	0	100	0.06	0.896	300119	322.819	6546297	0.66	6064
42	Broncho-alveolar lavage	m	100	Department of Geriatric Intensive Care Unit	2022-08-15 12:51:28	ly077	1	183	6649607	36336.7	804681	paeruginosa	1800	O4	o__Pseudomonadales (UID4488)	99.68	0.25	0	100	0.91	0.896	239892	319.56	6649607	0.66	6221
43	Respiratory specimens	m	72	Department of Cardiology	2022-07-01 20:04:16	ly050	Others	226	6847042	30296.6	679829	paeruginosa	-	O3	o__Pseudomonadales (UID4488)	100	1.2	0	100	0.2	0.889	254799	318.991	6847042	0.66	6368
44	Respiratory specimens	m	93	Department of Geriatric Intensive Care Unit	2022-10-07 09:14:44	ly108	1	95	6626197	69749.4	738047	paeruginosa	498	O1	o__Pseudomonadales (UID4488)	99.68	0.11	0	100	0.02	0.896	338322	325.292	6626197	0.66	6089
45	Broncho-alveolar lavage	m	64	Department of Geriatric Intensive Care Unit	2023-03-21 08:34:46	ly130	1	72	6263785	86997	725925	paeruginosa	274	O3	o__Pseudomonadales (UID4488)	99.68	0.11	0	100	0.12	0.899	410291	326.901	6263785	0.66	5746
46	Broncho-alveolar lavage	m	95	Department of Geriatric Nephrology	2022-07-21 12:47:34	ly055	1	115	6520195	56697.3	1190172	paeruginosa	2706	O11	o__Pseudomonadales (UID4488)	99.68	0.14	0	100	0.08	0.896	412911	319.869	6520195	0.66	6099
47	Respiratory specimens	f	79	Concord Medical Center	2022-01-13 15:21:48	ly001	1	124	6609339	53301.1	1063666	paeruginosa	385	O6	o__Pseudomonadales (UID4488)	99.68	0.11	0	100	0.1	0.897	376085	320.339	6609339	0.66	6181
48	Others	m	7	Pediatric Intensive Care Unit	2022-08-15 13:29:15	ly078	Others	180	7063937	39244.1	718938	paeruginosa	667	O10	o__Pseudomonadales (UID4488)	99.68	0.52	0	100	0.87	0.893	240892	318.823	7063937	0.66	6603
49	Sterile body fluids	m	43	Department of Gastrointestinal Surgery	2022-04-27 10:48:15	ly026	1	102	6449503	63230.4	1101673	paeruginosa	275	O11	o__Pseudomonadales (UID4488)	99.68	0.11	0	100	0.14	0.898	493508	325.872	6449503	0.66	5932
50	Broncho-alveolar lavage	m	43	Emergency Intensive Care Unit	2023-05-06 16:40:27	ly142	2	77	6544605	84994.9	824342	paeruginosa	316	O11	o__Pseudomonadales (UID4488)	99.68	0.14	0	100	0.08	0.897	312686	325.884	6544605	0.66	6010
51	Respiratory specimens	m	79	Department of Geriatric Intensive Care Unit	2022-08-11 08:54:35	ly072	1	139	6429831	46257.8	663470	paeruginosa	244	O2	o__Pseudomonadales (UID4488)	99.68	0.17	0	100	0.04	0.895	176867	324.835	6429831	0.66	5912
52	Wound pus	f	31	Department of Hematology	2022-02-15 13:24:10	ly009	2	124	6725263	54236	1608022	paeruginosa	357	O11	o__Pseudomonadales (UID4488)	99.68	0.78	0	100	0.42	0.893	407352	322.469	6725263	0.66	6214
53	Wound pus	m	76	Department of Otolaryngology	2022-08-08 16:35:19	ly068	1	118	6491856	55015.7	1090427	paeruginosa	277	O2	o__Pseudomonadales (UID4488)	99.68	0.11	0	100	0.12	0.898	588385	322.164	6491856	0.66	6037
54	Respiratory specimens	m	89	Department of Geriatric Intensive Care Unit	2022-09-20 19:53:08	ly101	2	66	6501295	98504.5	824342	paeruginosa	316	O11	o__Pseudomonadales (UID4488)	99.68	0.14	0	100	0.06	0.897	361207	326.884	6501295	0.66	5953
55	Wound pus	m	62	Department of Otolaryngology	2022-02-11 11:26:14	ly008	1	100	6288327	62883.3	1690344	paeruginosa	471	O6	o__Pseudomonadales (UID4488)	99.68	0.11	0	100	0.06	0.898	795064	325.279	6288327	0.66	5793
	Wound pus	m	62	Department of Otolaryngology	2022-04-21 10:17:03	ly023	1	132	6335793	47998.4	814445	paeruginosa	471	O6	o__Pseudomonadales (UID4488)	99.68	0.43	0	100	0	0.895	503897	323.713	6335793	0.66	5849
56	Respiratory specimens	m	52	Cardiac Intensive Care Unit	2022-08-22 08:43:42	ly081	1	127	6508320	51246.6	1203530	paeruginosa	-	O6	o__Pseudomonadales (UID4488)	99.68	0.11	0	100	0.08	0.898	377463	323.426	6508320	0.66	6034
57	Broncho-alveolar lavage	m	92	Department of Geriatric Endocrinology	2022-12-26 12:53:29	ly117	1	98	6384705	65150.1	1101591	paeruginosa	275	O11	o__Pseudomonadales (UID4488)	99.68	0.11	0	100	0.14	0.898	445559	325.356	6384705	0.66	5881
	Broncho-alveolar lavage	m	93	Department of Geriatric Endocrinology	2023-01-18 12:04:25	ly125	1	259	6584797	25423.9	760093	paeruginosa	275	O11	o__Pseudomonadales (UID4488)	99.68	0.12	50	100	0.14	0.897	262441	318.191	6584797	0.66	6194
58	Respiratory specimens	m	78	Department of Geriatric Intensive Care Unit	2023-06-02 09:20:47	ly148	2	122	6387927	52360.1	1119438	paeruginosa	1121	O11	o__Pseudomonadales (UID4488)	99.68	0.11	0	100	0.21	0.895	335047	324.775	6387927	0.66	5877
	Respiratory specimens	m	79	Department of Geriatric Intensive Care Unit	2023-06-20 09:14:16	ly152	2	116	6389654	55083.2	1119438	paeruginosa	1121	O11	o__Pseudomonadales (UID4488)	99.68	0.11	0	100	0.21	0.896	350541	324.915	6389654	0.66	5878
59	Others	f	59	Department of Hematology	2022-09-13 18:16:16	ly094	2	132	6935802	52544	676106	paeruginosa	253	O10	o__Pseudomonadales (UID4488)	99.68	0.11	0	100	0.36	0.893	301607	320.982	6935802	0.66	6440
60	Blood	m	70	Intensive Care Unit	2022-04-21 11:43:11	ly022	1	153	6656021	43503.4	662453	paeruginosa	274	O3	o__Pseudomonadales (UID4488)	99.68	0.19	0	100	0.76	0.896	366629	321.249	6656021	0.66	6199
61	Respiratory specimens	m	67	Cardiac Intensive Care Unit	2022-12-29 08:34:49	ly118	1	126	7026866	55768.8	701785	paeruginosa	244	O2	o__Pseudomonadales (UID4488)	99.68	0.61	12.5	100	0.85	0.889	411916	320.19	7026866	0.66	6515
62	Broncho-alveolar lavage	m	91	Department of Geriatric Endocrinology	2022-02-17 11:42:54	ly011	1	72	6614964	91874.5	1124366	paeruginosa	-	O1	o__Pseudomonadales (UID4488)	99.68	0.16	0	100	0.18	0.897	468441	322.066	6614964	0.66	6147
	Broncho-alveolar lavage	m	91	Department of Geriatric Endocrinology	2022-03-07 11:36:35	ly012	1	104	6626104	63712.5	1124366	paeruginosa	-	O1	o__Pseudomonadales (UID4488)	99.68	0.16	0	100	0.25	0.896	703205	321.278	6626104	0.66	6171
	Broncho-alveolar lavage	m	91	Department of Geriatric Endocrinology	2022-09-15 11:07:31	ly095	1	86	6623642	77019.1	1222304	paeruginosa	-	O1	o__Pseudomonadales (UID4488)	99.68	0.16	0	100	0.31	0.897	661038	321.948	6623642	0.66	6157
63	Broncho-alveolar lavage	m	77	Department of Respiratory and Critical Care Medicine	2022-06-13 12:33:47	ly040	2	161	6730168	41802.3	697755	paeruginosa	532	O11	o__Pseudomonadales (UID4488)	99.68	0.45	0	100	0.17	0.893	381017	321.656	6730168	0.66	6240
64	Respiratory specimens	m	91	Department of Geriatric Intensive Care Unit	2023-05-23 08:47:45	ly145	1	84	6473796	77069	1120582	paeruginosa	760	O4	o__Pseudomonadales (UID4488)	99.68	0.11	0	100	0.08	0.897	651039	323.467	6473796	0.66	5991
65	Wound pus	m	37	Department of Otolaryngology	2022-06-11 15:12:15	ly038	1	67	6464118	96479.4	699763	paeruginosa	244	O2	o__Pseudomonadales (UID4488)	99.68	0.16	0	100	0.31	0.895	426874	324.5	6464118	0.66	5951
	Others	m	37	Comprehensive Zone	2022-09-08 10:27:19	ly090	1	124	6490721	52344.5	927072	paeruginosa	244	O2	o__Pseudomonadales (UID4488)	99.68	0.16	0	100	0.28	0.894	481830	322.401	6490721	0.66	6009
66	Blood	m	59	Intensive Care Unit	2022-05-20 21:04:08	ly032	1	195	7720302	39591.3	674979	paeruginosa	244	O2	o__Pseudomonadales (UID4488)	99.68	1.46	0	100	0.43	0.887	198097	309.528	7720302	0.65	7383
67	Others	m	14	Department of Ophthalmology	2022-08-26 11:04:41	ly086	1	125	6611442	52891.5	638241	paeruginosa	260	O6	o__Pseudomonadales (UID4488)	99.68	0.43	0	100	0.09	0.895	354969	323.78	6611442	0.66	6098
68	Respiratory specimens	m	90	Comprehensive Zone	2022-03-08 09:13:39	ly013	1	102	6372662	62477.1	703602	paeruginosa	274	O3	o__Pseudomonadales (UID4488)	99.68	0.11	0	100	0.2	0.898	426522	324.307	6372662	0.66	5891
69	Respiratory specimens	m	90	Department of Geriatric Intensive Care Unit	2023-05-08 12:33:55	ly143	1	93	6303836	67783.2	888105	paeruginosa	885	O11	o__Pseudomonadales (UID4488)	99.35	0.14	0	100	0.15	0.898	409412	324.642	6303836	0.66	5819
70	Broncho-alveolar lavage	f	82	Intensive Care Unit	2022-08-25 11:52:42	ly084	2	120	6631396	55261.6	781197	paeruginosa	1971	O11	o__Pseudomonadales (UID4488)	99.68	0.5	0	100	0.56	0.897	315918	322.42	6631396	0.66	6158
71	Wound pus	f	95	Department of Geriatric Intensive Care Unit	2022-01-14 15:04:08	ly004	1	114	6719300	58941.2	1164408	paeruginosa	-	O4	o__Pseudomonadales (UID4488)	99.68	0.11	0	100	0.24	0.896	333953	321.538	6719300	0.66	6253
72	Respiratory specimens	m	54	Cardiac Surgery Intensive Care Unit	2023-01-14 08:53:49	ly120	1	127	6811914	53637.1	960154	paeruginosa	348	O2	o__Pseudomonadales (UID4488)	99.68	0.49	0	100	0	0.896	247732	320.229	6811914	0.66	6363
73	Respiratory specimens	m	41	Emergency Intensive Care Unit	2022-08-02 08:14:34	ly064	2	111	6507696	58627.9	754724	paeruginosa	1076	O11	o__Pseudomonadales (UID4488)	99.68	0.11	0	100	0.22	0.896	406506	324.75	6507696	0.66	5993
74	Broncho-alveolar lavage	f	91	Department of Geriatric Respiratory	2022-08-15 11:31:10	ly076	2	126	6507590	51647.5	862607	paeruginosa	2957	O11	o__Pseudomonadales (UID4488)	99.68	0.14	0	100	0.19	0.895	406191	323.469	6507590	0.66	6009
	Broncho-alveolar lavage	f	91	Intensive Care Unit	2022-09-08 11:32:10	ly092	2	130	6508971	50069	1175640	paeruginosa	2957	O11	o__Pseudomonadales (UID4488)	99.68	0.25	33.33	100	0.22	0.895	372405	323.204	6508971	0.66	6016
	Broncho-alveolar lavage	f	91	Intensive Care Unit	2022-09-25 17:18:04	ly104	2	210	6521290	31053.8	497655	paeruginosa	2957	O11	o__Pseudomonadales (UID4488)	99.61	0.14	0	100	0.24	0.894	233658	320.411	6521290	0.66	6074
	Broncho-alveolar lavage	f	91	Intensive Care Unit	2022-10-13 12:05:21	ly110	2	179	6514715	36395.1	690444	paeruginosa	2957	O11	o__Pseudomonadales (UID4488)	99.68	0.14	0	100	0.22	0.895	230450	321.301	6514715	0.66	6055
75	Respiratory specimens	f	82	Cardiac Surgery Intensive Care Unit	2022-06-10 18:51:47	ly039	2	109	6906251	63360.1	934563	paeruginosa	313	O1	o__Pseudomonadales (UID4488)	99.68	0.38	0	100	1.09	0.895	779444	317.113	6906251	0.66	6506
76	Broncho-alveolar lavage	m	80	Department of Geriatric Respiratory	2023-06-02 11:07:21	ly149	1	178	6830655	38374.5	779655	paeruginosa	244	O2	o__Pseudomonadales (UID4488)	99.68	0.22	0	100	0.01	0.894	425031	321.923	6830655	0.66	6329
77	Respiratory specimens	m	60	Intensive Care Unit	2023-04-22 21:35:49	ly140	2	87	6619063	76081.2	780661	paeruginosa	1971	O11	o__Pseudomonadales (UID4488)	99.68	0.43	0	100	0.23	0.897	394645	325.142	6619063	0.66	6095
78	Broncho-alveolar lavage	m	53	Department of Neurosurgery	2022-08-10 19:29:08	ly070	1	117	6984998	59700.8	1056698	paeruginosa	244	O2	o__Pseudomonadales (UID4488)	99.68	0.67	14.29	100	1.25	0.892	426083	320.453	6984998	0.66	6493
79	Respiratory specimens	m	56	Cardiac Intensive Care Unit	2022-07-20 20:12:12	ly056	2	94	6868502	73069.2	1133600	paeruginosa	1971	O11	o__Pseudomonadales (UID4488)	99.68	1.24	0	100	0.07	0.892	423328	320.101	6868502	0.66	6388
80	Respiratory specimens	m	70	Cardiac Surgery Intensive Care Unit	2022-12-23 15:01:00	ly116	2	164	6675147	40702.1	928842	paeruginosa	313	O1	o__Pseudomonadales (UID4488)	99.68	0.6	0	100	0.21	0.895	368164	317.378	6675147	0.66	6282
81	Respiratory specimens	f	68	Cardiac Surgery Intensive Care Unit	2023-06-06 08:32:22	ly151	1	149	6968479	46768.3	798072	paeruginosa	155	O6	o__Pseudomonadales (UID4488)	99.68	0.11	0	100	0.06	0.895	309618	316.773	6968479	0.66	6576
82	Sterile body fluids	f	59	Pancreatic Center	2023-03-27 20:10:29	ly132	2	112	6658530	59451.2	738649	paeruginosa	773	O11	o__Pseudomonadales (UID4488)	99.68	0.17	0	100	0.22	0.896	420348	323.361	6658530	0.66	6159
	Sterile body fluids	f	59	Pancreatic Center	2023-03-30 10:57:56	ly133	2	122	6659104	54582.8	738649	paeruginosa	773	O11	o__Pseudomonadales (UID4488)	99.68	0.17	0	100	0.17	0.896	397330	322.705	6659104	0.66	6173
83	Sterile body fluids	m	79	Department of Gastrointestinal Surgery	2022-11-25 14:50:03	ly114	2	96	6616898	68926	1630377	paeruginosa	357	O11	o__Pseudomonadales (UID4488)	99.35	0.56	20	100	0.06	0.894	411905	324.318	6616898	0.66	6090
84	Broncho-alveolar lavage	m	59	Cardiac Surgery Intensive Care Unit	2022-09-24 19:31:29	ly103	1	213	6725372	31574.5	492262	paeruginosa	606	O13	o__Pseudomonadales (UID4488)	99.68	0.11	0	100	0.05	0.893	210084	317.188	6725372	0.66	6323
	Broncho-alveolar lavage	m	59	Cardiac Surgery Intensive Care Unit	2022-10-06 23:17:29	ly109	1	186	6748986	36284.9	790989	paeruginosa	606	O13	o__Pseudomonadales (UID4488)	99.68	0.11	0	100	0.04	0.892	311128	318.792	6748986	0.66	6307
	Broncho-alveolar lavage	m	59	Cardiac Surgery Intensive Care Unit	2022-10-15 16:13:21	ly111	1	173	6719976	38843.8	683253	paeruginosa	606	O13	o__Pseudomonadales (UID4488)	99.68	0.11	0	100	0.06	0.894	312148	319.083	6719976	0.66	6282
85	Respiratory specimens	f	59	Cardiac Surgery Intensive Care Unit	2022-01-19 15:12:54	ly005	1	141	6607090	46858.8	722978	paeruginosa	671	O10	o__Pseudomonadales (UID4488)	99.35	0.32	33.33	100	0.57	0.893	317430	320.313	6607090	0.66	6148
86	Respiratory specimens	m	63	Cardiac Surgery Intensive Care Unit	2023-05-01 00:03:43	ly138	1	103	6327751	61434.5	886513	paeruginosa	1117	O3	o__Pseudomonadales (UID4488)	99.68	0.11	0	100	0.13	0.898	468041	326.31	6327751	0.66	5815
87	Blood	m	53	Department of Neurosurgery	2022-08-24 17:39:18	ly087	Others	133	6576831	49449.9	1565602	paeruginosa	1822	O7	o__Pseudomonadales (UID4488)	99.68	0.14	0	100	0.05	0.894	364999	322.536	6576831	0.66	6086
88	Respiratory specimens	m	83	Intensive Care Unit	2023-04-06 16:14:35	ly134	1	88	6439927	73181	787244	paeruginosa	969	O1	o__Pseudomonadales (UID4488)	99.68	0.11	0	100	0.05	0.898	427661	323.091	6439927	0.66	5973
89	Broncho-alveolar lavage	m	54	Cardiac Surgery Intensive Care Unit	2022-09-08 16:46:45	ly091	1	288	7044967	24461.7	487374	paeruginosa	606	O13	o__Pseudomonadales (UID4488)	99.68	1.25	0	100	0.64	0.892	212106	314.948	7044967	0.66	6658
	Respiratory specimens	m	54	Cardiac Surgery Intensive Care Unit	2022-10-04 11:53:33	ly107	1	195	6848552	35120.8	430595	paeruginosa	606	O13	o__Pseudomonadales (UID4488)	99.68	0.65	20	100	0.69	0.894	212106	318.012	6848552	0.66	6428
90	Sterile body fluids	f	76	Intensive Care Unit	2022-08-15 16:15:04	ly074	2	806	7134366	8851.6	747181	paeruginosa	1971	O11	o__Pseudomonadales (UID4488)	99.68	7.5	0	100	1.88	0.884	333918	301.428	7134366	0.66	6985
91	Catheter	m	65	Intensive Care Unit	2023-03-24 12:00:31	ly131	1	56	6334877	113123	797636	paeruginosa	254	O1	o__Pseudomonadales (UID4488)	99.68	0.11	0	100	0.03	0.899	477251	326.082	6334877	0.67	5832
92	Broncho-alveolar lavage	m	33	Intensive Care Unit	2023-06-20 10:52:06	ly153	2	126	6726533	53385.2	708456	paeruginosa	532	O11	o__Pseudomonadales (UID4488)	99.68	0.2	25	100	0.18	0.894	355484	321.01	6726533	0.66	6250
93	Respiratory specimens	m	96	Department of Gastroenterology	2022-06-15 13:00:42	ly043	1	143	6697943	46838.8	1058802	paeruginosa	412	O6	o__Pseudomonadales (UID4488)	99.68	0.11	0	100	0.08	0.895	273295	321.344	6697943	0.66	6227
94	Respiratory specimens	m	64	Cardiac Surgery Intensive Care Unit	2023-01-07 09:20:33	ly119	1	112	6816141	60858.4	694994	paeruginosa	260	O6	o__Pseudomonadales (UID4488)	99.68	0.84	0	100	0.58	0.895	261671	323.261	6816141	0.66	6298
95	Wound pus	m	61	Cardiac Intensive Care Unit	2023-03-08 17:47:43	ly128	1	108	6387078	59139.6	911661	paeruginosa	708	O2	o__Pseudomonadales (UID4488)	99.68	0.11	0	100	0.02	0.896	419744	324.686	6387078	0.66	5885
96	Broncho-alveolar lavage	m	70	Department of Geriatric Intensive Care Unit	2023-04-26 15:14:36	ly137	1	138	6768566	49047.6	636570	paeruginosa	-	O4	o__Pseudomonadales (UID4488)	99.68	0.11	0	100	0.29	0.896	257398	320.445	6768566	0.66	6318
97	Respiratory specimens	f	84	Department of Geriatric Respiratory	2023-04-17 11:49:16	ly136	1	142	6654718	46864.2	583163	paeruginosa	234	O4	o__Pseudomonadales (UID4488)	99.68	0.3	0	100	1.06	0.895	395496	319.706	6654718	0.66	6217
98	Respiratory specimens	m	90	Department of Geriatric Intensive Care Unit	2022-07-16 09:25:52	ly053	1	115	6766318	58837.5	1164206	paeruginosa	-	O4	o__Pseudomonadales (UID4488)	99.68	0.11	0	100	0.4	0.896	400429	321.259	6766318	0.66	6301
99	Respiratory specimens	f	82	Department of Geriatric Intensive Care Unit	2022-01-19 08:26:38	ly006	2	147	6879637	46800.3	470816	paeruginosa	253	O10	o__Pseudomonadales (UID4488)	99.35	0.11	0	100	0.35	0.892	255322	322.832	6879637	0.66	6346
	Respiratory specimens	f	83	Department of Geriatric Intensive Care Unit	2022-12-24 09:43:08	ly115	1	107	6474606	60510.3	820258	paeruginosa	760	O4	o__Pseudomonadales (UID4488)	99.68	0.11	0	100	0.07	0.898	511638	322.867	6474606	0.66	6008
100	Broncho-alveolar lavage	m	65	Department of Geriatric Intensive Care Unit	2022-08-01 07:49:49	ly062	2	180	6502476	36124.9	669470	paeruginosa	1197	O10	o__Pseudomonadales (UID4488)	99.68	0.11	0	100	0.08	0.895	294140	323.556	6502476	0.66	6006
	Respiratory specimens	m	65	Department of Geriatric Respiratory	2022-08-12 18:54:01	ly069	2	840	6995489	8328	670014	paeruginosa	1197	O10	o__Pseudomonadales (UID4488)	99.68	6.18	0	100	2.69	0.886	429593	301.328	6995489	0.66	6866
	Broncho-alveolar lavage	m	65	Department of Geriatric Respiratory	2022-08-26 13:32:08	ly089	2	156	6478814	41530.9	726345	paeruginosa	1197	O10	o__Pseudomonadales (UID4488)	99.68	0.11	0	100	0.15	0.896	288203	324.53	6478814	0.66	5968
101	Respiratory specimens	m	68	Department of Hematology	2022-05-07 08:28:32	ly029	1	108	6384023	59111.3	780078	paeruginosa	-	O3	o__Pseudomonadales (UID4488)	99.68	0.11	0	100	0.09	0.899	410854	324.586	6384023	0.66	5901
102	Wound pus	m	21	Department of Burns and Wound Repair Surgery	2022-05-23 12:56:45	ly033	1	57	6258279	109794	956493	paeruginosa	2460	O6	o__Pseudomonadales (UID4488)	99.35	0.16	0	100	0.05	0.898	394158	327.072	6258279	0.66	5736
	Others	m	21	Department of Burns and Wound Repair Surgery	2022-06-21 19:58:07	ly048	1	58	6258886	107912	956493	paeruginosa	2460	O6	o__Pseudomonadales (UID4488)	99.35	0.16	0	100	0.05	0.898	371695	327.03	6258886	0.66	5738
103	Respiratory specimens	f	92	Department of Geriatric Intensive Care Unit	2022-08-11 08:55:24	ly075	2	138	6826636	49468.4	1153243	paeruginosa	357	O11	o__Pseudomonadales (UID4488)	99.68	0.45	0	100	0.11	0.893	385795	321.105	6826636	0.66	6339
	Respiratory specimens	f	92	Department of Geriatric Intensive Care Unit	2022-08-24 09:11:49	ly083	2	115	6806957	59190.9	671001	paeruginosa	357	O11	o__Pseudomonadales (UID4488)	99.68	0.45	0	100	0.09	0.893	220395	321.537	6806957	0.66	6310
	Respiratory specimens	f	92	Department of Geriatric Intensive Care Unit	2022-09-24 09:05:02	ly102	2	178	6828899	38364.6	1153243	paeruginosa	357	O11	o__Pseudomonadales (UID4488)	99.68	0.45	0	100	0.17	0.893	273485	319.42	6828899	0.66	6372
104	Respiratory specimens	m	13	Pediatric Intensive Care Unit	2023-06-26 08:44:54	ly154	1	90	6289319	69881.3	703621	paeruginosa	274	O3	o__Pseudomonadales (UID4488)	99.68	0.11	0	100	0.14	0.898	585503	325.977	6289319	0.67	5785
105	Respiratory specimens	f	71	Emergency Intensive Care Unit	2023-04-24 09:23:02	ly141	2	110	6558623	59623.8	824342	paeruginosa	316	O11	o__Pseudomonadales (UID4488)	99.68	0.14	0	100	0.13	0.897	397998	324.623	6558623	0.66	6047
106	Wound pus	m	40	Cardiac Intensive Care Unit	2023-07-12 11:36:24	ly155	2	155	6884430	44415.7	681536	paeruginosa	357	O11	o__Pseudomonadales (UID4488)	99.68	0.2	0	100	0.61	0.889	346802	322.491	6884430	0.66	6332

## Sheet: Table S2
Table S2: Detailed results of antimicrobial susceptibility of isolates
Isolate	Amikacin	Aztreonam	Ceftazidime	Ciprofloxacin	Cefepime	Gentamicin	Imipenem	Levofloxacin	Meropenem	Piperacillin	Tobramycin	Piperacillin/tazobactam	Cefoperazone/Sulbactam	Polymixin B
ly018	4	10	8	2	2	<=1	>=16	2	>=16	32	<=1	8	21
ly106	<=2	4	2	<=0.25	<=1	<=1	8	0.5	4	<=4	<=1	<=4	26
ly067	<=2	32	4	1	4	<=1	>=16	1	>=16	8	<=1	8	19	1
ly024	8	>=64	16	1	8	4	24	2	>=16	32	<=1	64	21	2
ly066	<=2	8	4	<=0.25	<=1	<=1	>=16	0.5	8	<=4	<=1	<=4	23
ly002	<=2	>=64	16	>=4	8	<=1	>=16	>=8	>=16	32	<=1	64	23	2
ly007	<=2	>=64	16	>=4	8	<=1	8	>=8	>=16	32	<=1	64	22	2
ly082	<=2	>=64	>=64	0.5	32	<=1	>=16	2	>=16	>=128	<=1	64	14	2
ly059	>=64	>=64	>=64	2	>=64	>=16	>=16	4	>=16	>=128	>=16	>=128	12	1
ly121	>=64	>=64	>=64	>=4	>=64	>=16	>=16	>=8	>=16	>=128	>=16	>=128	6
ly093	4	8	32	2	8	<=1	15	4	4	>=128	<=1	32	19	1
ly099	<=2	<=1	<=1	2	<=1	<=1	>=16	4	1	<=4	<=1	<=4	26
ly014	4	>=64	16	1	8	<=1	>=16	1	>=16	32	<=1	64	20	1.0
ly017	16	8	32	<=0.25	8	4	>=16	2	8	>=128	<=1	64	15
ly034	<=2	4	4	<=0.25	2	<=1	>=16	<=0.25	8	8	<=1	8	24
ly021	<=2	>=64	>=64	1	32	<=1	<=1	2	8	>=128	<=1	>=128	17	2
ly028	<=2	32	32	0.5	8	<=1	>=16	1	>=16	>=128	<=1	64	19	2
ly144	>=64	>=64	>=64	>=4	>=64	8	>=16	>=8	>=16	>=128	>=16	>=128	6
ly146	>=64	>=64	>=64	>=4	>=64	>=16	>=16	>=8	>=16	>=128	>=16	>=128	6
ly147	>=64	>=64	>=64	>=4	>=64	8	>=16	>=8	>=16	>=128	>=16	>=128	6
ly079	4	>=64	>=64	>=4	32	2	>=16	>=8	>=16	>=128	<=1	>=128	11	2
ly085	<=2	32	>=64	>=4	32	2	8	>=8	>=16	>=128	<=1	>=128	13	1
ly088	4	32	>=64	>=4	16	2	8	>=8	>=16	>=128	<=1	>=128	11
ly003	8	>=64	>=64	>=4	4	8	<=1	4	8	32	<=1	64	23
ly135	<=2	>=64	16	<=0.25	8	<=1	8	1	>=16	64	<=1	64	15
ly122	<=2	26	>=64	<=0.25	16	2	>=16	0.5	>=16	>=128	<=1	>=128	17
ly058	<=2	8	4	<=0.25	4	<=1	>=16	0.5	8	8	<=1	8	22
ly123	<=2	8	4	<=0.25	2	2	>=16	0.5	8	<=4	<=1	<=4	28
ly126	<=2	4	4	<=0.25	2	2	>=16	0.5	8	<=4	<=1	<=4	29
ly127	<=2	4	4	<=0.25	2	<=1	>=16	0.5	8	<=4	<=1	<=4	21
ly019	32	32	>=64	1	16	8	>=16	1	>=16	>=128	2	>=128	16	2
ly057	<=2	>=64	16	<=0.25	8	<=1	>=16	1	>=16	32	<=1	32	13	1
ly010	<=2	4	2	<=0.25	2	<=1	>=16	0.5	8	<=4	<=1	<=4	25	1
ly031	<=2	4	2	<=0.25	<=1	<=1	>=16	<=0.25	8	<=4	<=1	<=4	25	1
ly025	<=2	32	>=64	0.5	32	<=1	8	1	4	>=128	<=1	>=128	13	4
ly105	<=2	>=64	8	0.5	8	<=1	>=16	2	>=16	16	<=1	16	20
ly065	<=2	4	2	<=0.25	2	<=1	8	<=0.25	2	<=4	<=1	<=4	22
ly071	<=2	>=64	16	1	8	<=1	8	2	>=16	32	<=1	64	17	2
ly051	<=2	8	16	<=0.25	4	<=1	>=16	0.5	>=16	>=128	<=1	64	18	1
ly096	4	8	4	0.5	8	4	>=16	1	8	<=4	<=1	<=4	26
ly113	<=2	4	4	<=0.25	2	<=1	>=16	0.5	8	8	<=1	8	23
ly150	<=2	32	8	<=0.25	8	<=1	8	1	>=16	16	<=1	32	14
ly015	<=2	23	4	<=0.25	2	<=1	8	0.5	8	8	<=1	8	23	1
ly016	<=2	>=64	>=64	<=0.25	16	<=1	>=16	0.5	>=16	>=128	<=1	>=128	14	1
ly052	<=2	2	4	<=0.25	2	2	>=16	0.5	8	<=4	<=1	<=4	24
ly020	<=2	8	2	<=0.25	<=1	<=1	>=16	<=0.25	4	<=4	<=1	<=4	24
ly097	4	6	16	>=4	>=64	2	>=16	>=8	>=16	8	<=1	8	6	2
ly080	<=2	32	8	0.5	8	<=1	>=16	1	>=16	32	<=1	64	23	2
ly044	<=2	>=64	>=64	>=4	32	2	8	>=8	>=16	>=128	<=1	>=128	13	2
ly049	4	>=64	>=64	>=4	16	2	8	>=8	>=16	64	<=1	64	13	2
ly046	<=2	2	<=1	<=0.25	<=1	<=1	10	0.5	4	<=4	<=1	<=4	24
ly047	<=2	2	<=1	<=0.25	<=1	<=1	10	0.5	4	<=4	<=1	<=4	18
ly139	<=2	32	4	0.5	4	<=1	8	1	>=16	16	<=1	16	-
ly077	<=2	32	>=64	<=0.25	16	<=1	>=16	1	>=16	>=128	<=1	>=128	19	1
ly050	<=2	8	>=64	2	32	<=1	8	4	>=16	>=128	<=1	64	17
ly108	4	>=64	>=64	0.5	>=64	<=1	>=16	1	>=16	>=128	<=1	>=128	8	1
ly130	<=2	32	8	<=0.25	8	<=1	>=16	1	>=16	16	<=1	16	21
ly055	<=2	16	16	0.5	4	<=1	>=16	1	>=16	32	<=1	64	14	2
ly001	4	6	>=64	0.5	16	<=1	>=16	0.5	>=16	>=128	2	>=128	12	2
ly078	<=2	>=64	>=64	<=0.25	>=64	<=1	>=16	1	>=16	>=128	<=1	>=128	16	1
ly026	<=2	8	4	<=0.25	2	2	>=16	0.5	8	<=4	<=1	<=4	24
ly142	16	32	4	>=4	8	8	>=16	>=8	>=16	32	<=1	64	22
ly072	16	>=64	>=64	2	>=64	8	>=16	2	>=16	>=128	<=1	>=128	8	1
ly009	16	32	32	0.5	16	8	>=16	2	>=16	>=128	<=1	64	18	1
ly068	<=2	<=1	<=1	2	<=1	<=1	8	4	2	<=4	<=1	<=4	26
ly101	<=2	32	32	>=4	8	<=1	>=16	>=8	>=16	32	<=1	64	14	2
ly008	<=2	21	>=64	<=0.25	16	<=1	>=16	0.5	>=16	64	<=1	32	17	2
ly023	8	>=64	>=64	>=4	32	2	>=16	>=8	>=16	>=128	<=1	>=128	13	2
ly081	4	4	4	<=0.25	2	2	>=16	<=0.25	8	16	<=1	8	24
ly117	<=2	32	16	0.5	8	<=1	>=16	1	>=16	32	<=1	64	18
ly125	8	16	32	<=0.25	16	8	>=16	1	>=16	64	<=1	64	21
ly148	<=2	32	>=64	>=4	16	<=1	>=16	>=8	>=16	>=128	<=1	>=128	14
ly152	<=2	16	>=64	>=4	8	<=1	>=16	>=8	>=16	>=128	<=1	64	18
ly094	16	>=64	4	0.5	8	8	>=16	1	>=16	32	<=1	64	20	1
ly022	<=2	>=64	16	>=4	8	<=1	>=16	>=8	>=16	32	<=1	64	15	1
ly118	<=2	4	4	<=0.25	<=1	<=1	>=16	<=0.25	8	<=4	<=1	<=4	26
ly011	<=2	>=64	4	0.5	8	<=1	>=16	2	>=16	8	<=1	8	21	1
ly012	<=2	32	4	<=0.25	4	<=1	>=16	1	>=16	8	<=1	8	28
ly095	<=2	2	<=1	<=0.25	2	<=1	13	1	12	<=4	<=1	<=4	28
ly040	<=2	>=64	8	>=4	8	<=1	>=16	>=8	>=16	32	<=1	64	17	2
ly145	>=64	>=64	>=64	>=4	16	>=16	>=16	>=8	>=16	>=128	4	>=128	11
ly038	<=2	16	32	1	8	<=1	8	1	>=16	64	<=1	64	14	2
ly090	<=2	16	16	1	16	2	>=16	2	>=16	64	<=1	64	14	1
ly032	<=2	4	<=1	<=0.25	<=1	<=1	>=16	<=0.25	8	<=4	<=1	<=4	26
ly086	<=2	18	4	<=0.25	2	<=1	8	1	>=16	16	<=1	8	21	2
ly013	4	2	2	0.5	<=1	2	>=16	1	8	<=4	<=1	<=4	25	1
ly143	4	无结果	>=64	<=0.25	32	2	>=16	0.5	>=16	>=128	<=1	>=128	13
ly084	<=2	>=64	>=64	>=4	>=64	<=1	>=16	>=8	>=16	64	<=1	64	11	2
ly004	>=64	>=64	>=64	>=4	>=64	>=16	>=16	>=8	>=16	>=128	>=16	>=128	6	1
ly120	<=2	4	<=1	0.5	<=1	<=1	>=16	1	4	<=4	<=1	<=4	26
ly064	<=2	16	4	<=0.25	4	2	>=16	1	>=16	8	<=1	8	18	2
ly076	<=2	>=64	>=64	2	32	<=1	>=16	4	>=16	>=128	<=1	64	15	1
ly092	<=2	>=64	>=64	1	32	<=1	21	4	>=16	>=128	<=1	>=128	19	2
ly104	8	4	4	<=0.25	8	8	>=16	2	4	<=4	<=1	<=4	26	2
ly110	4	4	8	<=0.25	8	4	>=16	1	8	16	<=1	16	24
ly039	<=2	>=64	16	<=0.25	16	4	>=16	0.5	>=16	>=128	<=1	64	16	2
ly149	4	>=64	>=64	0.5	16	<=1	22	1	8	>=128	<=1	>=128	14
ly140	4	32	21	>=4	8	>=16	>=16	>=8	>=16	8	>=16	8	15
ly070	<=2	22	4	0.5	4	<=1	8	1	>=16	16	<=1	16	23	2
ly056	32	>=64	4	<=0.25	32	>=16	>=16	<=0.25	>=16	32	>=16	64	12	1
ly116	<=2	>=64	8	0.5	8	<=1	8	1	>=16	32	<=1	64	16	2
ly151	>=64	>=64	4	2	16	>=16	>=16	1	>=16	>=128	>=16	16	17
ly132	<=2	>=64	8	1	8	<=1	>=16	1	6	22	<=1	64	14
ly133	<=2	>=64	4	0.5	8	<=1	>=16	2	>=16	32	<=1	64	14
ly114	4		<=1	<=0.25	<=1	<=1	>=16	<=0.25	4	<=4	<=1	<=4	26
ly103	<=2	32	4	1	8	<=1	>=16	4	>=16	32	<=1	32	20	1
ly109	<=2	>=64	32	1	16	<=1	>=16	4	>=16	>=128	<=1	64	16	1
ly111	<=2	>=64	>=64	1	>=64	<=1	>=16	4	>=16	>=128	<=1	>=128	11	0.5
ly005	<=2	>=64	>=64	<=0.25	32	<=1	>=16	0.5	>=16	>=128	<=1	64	12	0.25
ly138	<=2	16	4	<=0.25	2	<=1	>=16	0.5	8	8	<=1	8	24
ly087	<=2	>=64	16	1	16	<=1	>=16	1	>=16	32	<=1	64	16	1
ly134	32	>=64	>=64	2	16	4	>=16	2	>=16	>=128	<=1	>=128	11
ly091	<=2	2	<=1	<=0.25	<=1	<=1	8	<=0.25	8	<=4	<=1	<=4	28	1
ly107	<=2	16	8	<=0.25	<=1	<=1	>=16	<=0.25	>=16	>=128	<=1	64	18	1
ly074	4	>=64	>=64	>=4	>=64	<=1	>=16	>=8	>=16	64	<=1	64	8	2
ly131	<=2	>=64	16	1	8	<=1	>=16	2	>=16	32	<=1	64	22
ly153	<=2	>=64	4	<=0.25	8	<=1	>=16	1	>=16	32	<=1	64	20
ly043	<=2	16	2	<=0.25	2	<=1	8	0.5	4	<=4	<=1	8	23
ly119	<=2	>=64	>=64	<=0.25	>=64	<=1	>=16	<=0.25	8	>=128	<=1	>=128	18
ly128	32	>=64	>=64	>=4	>=64	8	>=16	>=8	>=16	>=128	<=1	>=128	14
ly137	>=64	32	>=64	>=4	>=64	>=16	>=16	>=8	>=16	>=128	>=16	>=128	6
ly136	<=2	>=64	8	>=4	8	4	>=16	>=8	>=16	32	<=1	64	12
ly053	>=64	>=64	>=64	>=4	>=64	>=16	>=16	>=8	>=16	>=128	>=16	>=128	6	0.5
ly006	<=2	16	4	<=0.25	8	<=1	8	1	>=16	32	<=1	64	19	1
ly115	<=2	2	2	<=0.25	<=1	<=1	>=16	0.5	>=16	<=4	<=1	<=4	21
ly062	4	>=64	4	>=4	8	2	>=16	>=8	>=16	16	<=1	64	15	1
ly069	4	>=64	8	>=4	32	4	>=16	>=8	>=16	32	<=1	64	21
ly089	<=2	>=64	8	>=4	16	4	>=16	>=8	>=16	32	<=1	64	20
ly029	<=2	8	16	<=0.25	8	<=1	8	<=0.25	8	32	<=1	32	22
ly033	<=2	19	8	0.5	4	>=16	>=16	1	>=16	16	8	32	17	2
ly048	<=2	>=64	>=64	1	>=64	<=1	4	1	>=16	32	<=1	64	18	2
ly075	16	20	>=64	>=4	>=64	>=16	>=16	>=8	>=16	>=128	>=16	64	22	1
ly083	8	20	16	2	4	2	11	0.5	10	32	>=16	64	21	1
ly102	>=64	>=64	8	>=4	8	8	>=16	>=8	>=16	32	>=16	64	17	1
ly154	<=2	22	4	<=0.25	4	<=1	>=16	1	>=16	8	<=1	8	23
ly141	8	>=64	>=64	>=4	32	4	12	>=8	8	>=128	<=1	>=128	15
ly155	<=2	8	4	<=0.25	<=1	<=1	8	0.5	<=0.25	<=4	<=1	<=4	28

## Sheet: Table S3
Table S3: The longest contig representing each plasmid replicon type
Plasmid replicons	Sequence
ColRNAI_1	ly074contig00034 len=10171
IncP6_1	ly147contig00005 len=390270
IncQ2_1	ly062contig00002 len=625714
IncFII(pHN7A8)_1	ly074contig00304 len=550

## Sheet: Table S4
Table S4: Clinical and ARG characteristics of duplicated CRPA isolates from 22 patients
Patient number	Department	Collection date	Isolate	ST	Serogroup	aac(2')-Ia_1	aac(3)-IIa_1	aac(3)-IId_1	aac(6')-aph(2'')_1	aac(6')-Iai_1	aac(6')-Iak_1	aac(6')-Ib-cr_1	aac(6')-Ic_1	aac(6')-Ii_1	aac(6')-Iz_1	aadA16_1	aadA2_1	aadA5_1	aadA6_1	ant(3'')-Ia_1	ant(6)-Ia_1	ant(6)-Ia_2	ant(9)-Ia_1	aph(2'')-Ie_1	aph(3'')-Ib_2	aph(3')-Ia_7	aph(3')-IIb_1	aph(3')-IIb_2	aph(3')-IIc_1	aph(3')-III_1	aph(3')-VIb_1	aph(6)-Id_1	armA_1	ARR-3_4	blaADC-25_1	blaCARB-2_1	blaCTX-M-14_1	blaCTX-M-15_1	blaCTX-M-65_1	blaIMP-45_1	blaKPC-14_1	blaKPC-2_1	blaL1_3	blaLAP-2_1	blaOXA-1_1	blaOXA-10_1	blaOXA-114c_1	blaOXA-114g_1	blaOXA-23_1
6	Department of Geriatric Intensive Care Unit	2022-01-11 08:24:39	ly002	1480	O1	0	0	0	0	0	0	0	0	0	0	0	0	0	0	0	0	0	0	0	0	0	0	1	0	0	0	0	0	0	0	0	0	0	0	0	0	0	0	0	0	0	0	0	0
	Department of Geriatric Intensive Care Unit	2022-01-21 17:37:45	ly007	1480	O1	0	0	0	0	0	0	0	0	0	0	0	0	0	0	0	0	0	0	0	0	0	0	1	0	0	0	0	0	0	0	0	0	0	0	0	0	0	0	0	0	0	0	0	0
10	Department of Geriatric Intensive Care Unit	2022-09-12 14:30:10	ly093	170	NT	0	0	0	0	0	0	0	0	0	0	0	0	0	0	0	0	0	0	0	0	0	0	1	0	0	0	0	0	0	0	0	0	0	0	0	0	0	0	0	0	0	0	0	0
	Department of Geriatric Intensive Care Unit	2022-09-19 13:01:00	ly099	170	NT	0	0	0	0	0	0	0	0	0	0	0	0	0	0	0	0	0	0	0	0	0	0	1	0	0	0	0	0	0	0	0	0	0	0	0	0	0	0	0	0	0	0	0	0
14	Intensive Care Unit	2022-04-16 14:21:47	ly021	253	O10	0	0	0	0	0	0	0	0	0	0	0	0	0	0	0	0	0	0	0	0	0	0	1	0	0	0	0	0	0	0	0	0	0	0	0	0	0	0	0	0	0	0	0	0
	Intensive Care Unit	2022-05-07 08:27:51	ly028	253	O10	0	0	0	0	0	0	0	0	0	0	0	0	0	0	0	0	0	0	0	0	0	0	1	0	0	0	0	0	0	0	0	0	0	0	0	0	0	0	0	0	0	0	0	0
15	Cardiac Intensive Care Unit	2023-05-12 12:22:14	ly144	-	O4	0	0	0	0	0	0	1	0	0	0	0	0	0	0	1	0	0	0	0	0	0	0	1	0	0	1	0	0	1	0	0	0	0	0	0	0	0	0	0	0	1	0	0	0
	Cardiac Intensive Care Unit	2023-05-23 08:47:58	ly146	-	O4	0	0	0	0	0	0	1	0	0	0	0	0	0	0	1	0	0	0	0	0	0	0	1	0	0	1	0	0	1	0	0	0	0	0	0	0	0	0	0	0	1	0	0	0
	Cardiac Intensive Care Unit	2023-05-27 08:56:09	ly147	-	O4	0	0	0	0	0	0	1	0	0	0	0	0	0	0	1	0	0	0	0	0	0	0	1	0	0	1	0	0	1	0	0	0	0	0	0	0	0	0	0	0	1	0	0	0
16	Department of Cardiology	2022-08-19 18:21:40	ly079	1971	O11	0	0	0	0	0	0	0	0	0	0	0	0	0	0	0	0	0	0	0	0	1	0	1	0	0	0	0	0	0	0	0	0	0	0	0	0	0	0	0	0	0	0	0	0
	Department of Cardiology	2022-08-24 08:35:01	ly085	1971	O11	0	0	0	0	0	0	0	0	0	0	0	0	0	0	0	0	0	0	0	0	1	0	1	0	0	0	0	0	0	0	0	0	0	0	0	0	0	0	0	0	0	0	0	0
	Department of Cardiology	2022-08-25 14:40:40	ly088	1971	O11	0	0	0	0	0	0	0	0	0	0	0	0	0	0	0	0	0	0	0	0	1	0	1	0	0	0	0	0	0	0	0	0	0	0	0	0	0	0	0	0	0	0	0	0
21	Internal Medicine Emergency	2023-01-19 08:55:15	ly123	3038	O11	0	0	0	0	0	0	0	0	0	0	0	0	0	0	0	0	0	0	0	0	0	0	1	0	0	0	0	0	0	0	0	0	0	0	0	0	0	0	0	0	0	0	0	0
	Intensive Care Unit	2023-01-20 13:01:52	ly126	3038	O11	0	0	0	0	0	0	0	0	0	0	0	0	0	0	0	0	0	0	0	0	0	0	1	0	0	0	0	0	0	0	0	0	0	0	0	0	0	0	0	0	0	0	0	0
	Intensive Care Unit	2023-01-19 23:42:56	ly127	3038	O11	0	0	0	0	0	0	0	0	0	0	0	0	0	0	0	0	0	0	0	0	0	0	1	0	0	0	0	0	0	0	0	0	0	0	0	0	0	0	0	0	0	0	0	0
34	Cardiac Surgery Intensive Care Unit	2022-03-18 11:26:54	ly015	313	O1	0	0	0	0	0	0	0	0	0	0	0	0	0	0	0	0	0	0	0	0	0	1	0	0	0	0	0	0	0	0	0	0	0	0	0	0	0	0	0	0	0	0	0	0
	Cardiac Surgery Intensive Care Unit	2022-03-31 12:54:06	ly016	313	O1	0	0	0	0	0	0	0	0	0	0	0	0	0	0	0	0	0	0	0	0	0	1	0	0	0	0	0	0	0	0	0	0	0	0	0	0	0	0	0	0	0	0	0	0
39	Cardiac Intensive Care Unit	2022-06-17 21:28:05	ly044	1971	O11	0	0	0	0	0	0	0	0	0	0	0	0	0	0	0	0	0	0	0	0	1	0	1	0	0	0	0	0	0	0	0	0	0	0	0	0	0	0	0	0	0	0	0	0
	Cardiac Intensive Care Unit	2022-06-22 21:06:03	ly049	1971	O11	0	0	0	0	0	0	0	0	0	0	0	0	0	0	0	0	0	0	0	0	1	0	1	0	0	0	0	0	0	0	0	0	0	0	0	0	0	0	0	0	0	0	0	0
40	Department of Thoracic Surgery	2022-06-22 15:39:11	ly046	773	O11	0	0	0	0	0	0	0	0	0	0	0	0	0	0	0	0	0	0	0	0	0	1	0	0	0	0	0	0	0	0	0	0	0	0	0	0	0	0	0	0	0	0	0	0
	Department of Thoracic Surgery	2022-06-22 14:41:24	ly047	773	O11	0	0	0	0	0	0	0	0	0	0	0	0	0	0	0	0	0	0	0	0	0	1	0	0	0	0	0	0	0	0	0	0	0	0	0	0	0	0	0	0	0	0	0	0
55	Department of Otolaryngology	2022-02-11 11:26:14	ly008	471	O6	0	0	0	0	0	0	0	0	0	0	0	0	0	0	0	0	0	0	0	0	0	0	1	0	0	0	0	0	0	0	0	0	0	0	0	0	0	0	0	0	0	0	0	0
	Department of Otolaryngology	2022-04-21 10:17:03	ly023	471	O6	0	0	0	0	0	0	0	0	0	0	0	0	0	0	0	0	0	0	0	0	0	0	1	0	0	0	0	0	0	0	0	0	0	0	0	0	0	0	0	0	0	0	0	0
57	Department of Geriatric Endocrinology	2022-12-26 12:53:29	ly117	275	O11	0	0	0	0	0	0	0	0	0	0	0	0	0	0	0	0	0	0	0	0	0	0	1	0	0	0	0	0	0	0	0	0	0	0	0	0	0	0	0	0	0	0	0	0
	Department of Geriatric Endocrinology	2023-01-18 12:04:25	ly125	275	O11	0	0	0	0	0	0	0	0	0	0	0	0	0	0	0	0	0	0	0	0	0	0	1	0	0	0	0	0	0	0	0	0	0	0	0	0	0	0	0	0	0	0	0	0
58	Department of Geriatric Intensive Care Unit	2023-06-02 09:20:47	ly148	1121	O11	0	0	0	0	0	0	0	0	0	0	0	0	0	0	0	0	0	0	0	0	0	0	1	0	0	0	0	0	0	0	0	0	0	0	0	0	0	0	0	0	0	0	0	0
	Department of Geriatric Intensive Care Unit	2023-06-20 09:14:16	ly152	1121	O11	0	0	0	0	0	0	0	0	0	0	0	0	0	0	0	0	0	0	0	0	0	0	1	0	0	0	0	0	0	0	0	0	0	0	0	0	0	0	0	0	0	0	0	0
62	Department of Geriatric Endocrinology	2022-02-17 11:42:54	ly011	-	O1	0	0	0	0	0	0	0	0	0	0	0	0	0	0	0	0	0	0	0	0	0	0	1	0	0	0	0	0	0	0	0	0	0	0	0	0	0	0	0	0	0	0	0	0
	Department of Geriatric Endocrinology	2022-03-07 11:36:35	ly012	-	O1	0	0	0	0	0	0	0	0	0	0	0	0	0	0	0	0	0	0	0	0	0	0	1	0	0	0	0	0	0	0	0	0	0	0	0	0	0	0	0	0	0	0	0	0
	Department of Geriatric Endocrinology	2022-09-15 11:07:31	ly095	-	O1	0	0	0	0	0	0	0	0	0	0	0	0	0	0	0	0	0	0	0	0	0	0	1	0	0	0	0	0	0	0	0	0	0	0	0	0	0	0	0	0	0	0	0	0
65	Department of Otolaryngology	2022-06-11 15:12:15	ly038	244	O2	0	0	0	0	0	0	0	0	0	0	0	0	0	0	0	0	0	0	0	0	0	0	1	0	0	0	0	0	0	0	0	0	0	0	0	0	0	0	0	0	0	0	0	0
	Comprehensive Zone	2022-09-08 10:27:19	ly090	244	O2	0	0	0	0	0	0	0	0	0	0	0	0	0	0	0	0	0	0	0	0	0	0	1	0	0	0	0	0	0	0	0	0	0	0	0	0	0	0	0	0	0	0	0	0
74	Department of Geriatric Respiratory	2022-08-15 11:31:10	ly076	2957	O11	0	0	0	0	0	0	0	0	0	0	0	0	0	0	0	0	0	0	0	0	0	0	1	0	0	0	0	0	0	0	0	0	0	0	0	0	0	0	0	0	0	0	0	0
	Intensive Care Unit	2022-09-08 11:32:10	ly092	2957	O11	0	0	0	0	0	0	0	0	0	0	0	0	0	0	0	0	0	0	0	0	0	0	1	0	0	0	0	0	0	0	0	0	0	0	0	0	0	0	0	0	0	0	0	0
	Intensive Care Unit	2022-09-25 17:18:04	ly104	2957	O11	0	0	0	0	0	0	0	0	0	0	0	0	0	0	0	0	0	0	0	0	0	0	1	0	0	0	0	0	0	0	0	0	0	0	0	0	0	0	0	0	0	0	0	0
	Intensive Care Unit	2022-10-13 12:05:21	ly110	2957	O11	0	0	0	0	0	0	0	0	0	0	0	0	0	0	0	0	0	0	0	0	0	0	1	0	0	0	0	0	0	0	0	0	0	0	0	0	0	0	0	0	0	0	0	0
82	Pancreatic Center	2023-03-27 20:10:29	ly132	773	O11	0	0	0	0	0	0	0	0	0	0	0	0	0	0	0	0	0	0	0	0	0	1	0	0	0	0	0	0	0	0	0	0	0	0	0	0	0	0	0	0	0	0	0	0
	Pancreatic Center	2023-03-30 10:57:56	ly133	773	O11	0	0	0	0	0	0	0	0	0	0	0	0	0	0	0	0	0	0	0	0	0	1	0	0	0	0	0	0	0	0	0	0	0	0	0	0	0	0	0	0	0	0	0	0
84	Cardiac Surgery Intensive Care Unit	2022-09-24 19:31:29	ly103	606	O13	0	0	0	0	0	0	0	0	0	0	0	0	0	0	0	0	0	0	0	0	0	1	0	0	0	0	0	0	0	0	0	0	0	0	0	0	0	0	0	0	0	0	0	0
	Cardiac Surgery Intensive Care Unit	2022-10-06 23:17:29	ly109	606	O13	0	0	0	0	0	0	0	0	0	0	0	0	0	0	0	0	0	0	0	0	0	1	0	0	0	0	0	0	0	0	0	0	0	0	0	0	0	0	0	0	0	0	0	0
	Cardiac Surgery Intensive Care Unit	2022-10-15 16:13:21	ly111	606	O13	0	0	0	0	0	0	0	0	0	0	0	0	0	0	0	0	0	0	0	0	0	1	0	0	0	0	0	0	0	0	0	0	0	0	0	0	0	0	0	0	0	0	0	0
89	Cardiac Surgery Intensive Care Unit	2022-09-08 16:46:45	ly091	606	O13	0	0	0	0	0	0	0	0	0	0	0	0	0	0	0	0	0	0	0	0	0	1	0	0	0	0	0	0	0	0	0	0	0	0	0	0	0	0	0	0	0	0	0	0
	Cardiac Surgery Intensive Care Unit	2022-10-04 11:53:33	ly107	606	O13	0	0	0	0	0	0	0	0	0	0	0	0	0	0	0	0	0	0	0	0	0	1	0	0	0	0	0	0	0	0	0	0	0	0	0	0	0	0	0	0	0	0	0	0
99	Department of Geriatric Intensive Care Unit	2022-01-19 08:26:38	ly006	253	O10	0	0	0	0	0	0	0	0	0	0	0	0	0	0	0	0	0	0	0	0	0	0	1	0	0	0	0	0	0	0	0	0	0	0	0	0	0	0	0	0	0	0	0	0
	Department of Geriatric Intensive Care Unit	2022-12-24 09:43:08	ly115	760	O4	0	0	0	0	0	0	0	0	0	0	0	0	0	0	0	0	0	0	0	0	0	0	1	0	0	0	0	0	0	0	0	0	0	0	0	0	0	0	0	0	0	0	0	0
100	Department of Geriatric Intensive Care Unit	2022-08-01 07:49:49	ly062	1197	O10	0	0	0	0	0	0	0	0	0	0	0	0	0	0	0	0	0	0	0	0	0	0	1	0	0	0	0	0	0	0	0	0	0	0	0	0	0	0	0	0	0	0	0	0
	Department of Geriatric Respiratory	2022-08-12 18:54:01	ly069	1197	O10	0	0	0	0	0	0	0	0	0	0	0	0	0	0	0	0	0	0	0	0	0	0	1	0	0	0	0	0	0	0	0	0	0	0	0	1	0	0	0	0	0	0	0	0
	Department of Geriatric Respiratory	2022-08-26 13:32:08	ly089	1197	O10	0	0	0	0	0	0	0	0	0	0	0	0	0	0	0	0	0	0	0	0	0	0	1	0	0	0	0	0	0	0	0	0	0	0	0	0	0	0	0	0	0	0	0	0
102	Department of Burns and Wound Repair Surgery	2022-05-23 12:56:45	ly033	2460	O6	0	0	0	0	0	0	0	0	0	0	0	0	0	0	0	0	0	0	0	0	0	0	1	0	0	0	0	0	0	0	0	0	0	0	0	0	0	0	0	0	0	0	0	0
	Department of Burns and Wound Repair Surgery	2022-06-21 19:58:07	ly048	2460	O6	0	0	0	0	0	0	0	0	0	0	0	0	0	0	0	0	0	0	0	0	0	0	1	0	0	0	0	0	0	0	0	0	0	0	0	0	0	0	0	0	0	0	0	0
103	Department of Geriatric Intensive Care Unit	2022-08-11 08:55:24	ly075	357	O11	0	0	0	0	0	0	0	0	0	0	0	0	0	0	0	0	0	0	0	0	0	0	1	0	0	0	0	0	0	0	0	0	0	0	0	0	0	0	0	0	0	0	0	0
	Department of Geriatric Intensive Care Unit	2022-08-24 09:11:49	ly083	357	O11	0	0	0	0	0	0	0	0	0	0	0	0	0	0	0	0	0	0	0	0	0	0	1	0	0	0	0	0	0	0	0	0	0	0	0	0	0	0	0	0	0	0	0	0
	Department of Geriatric Intensive Care Unit	2022-09-24 09:05:02	ly102	357	O11	0	0	0	0	0	0	0	0	0	0	0	0	0	0	0	0	0	0	0	0	0	0	1	0	0	0	0	0	0	0	0	0	0	0	0	0	0	0	0	0	0	0	0	0
[truncated: 76 more columns]
